# Supplementary material for: Performance of four platforms for KRAS mutation detection in plasma cell-free DNA: ddPCR, Idylla, COBAS z480 and BEAMing
Source: Sci Rep. 2020 May 15;10:8122. doi: 10.1038/s41598-020-64822-7 (PMC7229219; doi:10.1038/s41598-020-64822-7)
Supplement: Supplementary file 2 — Supplemental dataset 1. [file 41598_2020_64822_MOESM2_ESM.xlsx]

## Sheet: Blad1
	Supplemental data set 1. Mutations detected or not detected for seven mutations spiked into synthetic reference material.
	Platform	Input DNA (ng)	Mutant allele frequency (%)	Mutant copies per analysis	Replicate	G12A	G12C	G13D	A59T	Q61H	K117N	A146V
	ddPCR	10	0.00% a	0	Replicate 1	NEG b	NEG	NEG	nt c	nt	nt	nt
	ddPCR	10	0.00%	0	Replicate 2	NEG	NEG	NEG	nt	nt	nt	nt
	ddPCR	10	0.00%	0	Replicate 3	NEG	NEG	NEG	nt	nt	nt	nt
	ddPCR	10	0.00%	0	Replicate 4	NEG	NEG	NEG	nt	nt	nt	nt
	ddPCR	10	0.04%	1	Replicate 1	NEG	NEG	NEG	nt	nt	nt	nt
	ddPCR	10	0.04%	1	Replicate 2	NEG	NEG	NEG	nt	nt	nt	nt
	ddPCR	10	0.04%	1	Replicate 3	NEG	NEG	NEG	nt	nt	nt	nt
	ddPCR	10	0.04%	1	Replicate 4	NEG	NEG	NEG	nt	nt	nt	nt
	ddPCR	10	0.50%	15	Replicate 1	POS (1.02 copies/ul) d	POS (1.16 copies/ul)	POS (0.98 copies/ul)	nt	nt	nt	nt
	ddPCR	10	0.50%	15	Replicate 2	POS (1.09 copies/ul)	POS (1.00 copies/ul)	POS (1.05 copies/ul)	nt	nt	nt	nt
	ddPCR	10	0.50%	15	Replicate 3	POS (1.18 copies/ul)	POS (0.85 copies/ul)	POS (1.21 copies/ul)	nt	nt	nt	nt
	ddPCR	10	0.50%	15	Replicate 4	POS (2.09 copies/ul)	POS (1.42 copies/ul)	POS (1.05 copies/ul)	nt	nt	nt	nt
	ddPCR	50	0.00%	0	Replicate 1	NEG	NEG	NEG	nt	nt	nt	nt
	ddPCR	50	0.00%	0	Replicate 2	NEG	NEG	NEG	nt	nt	nt	nt
	ddPCR	50	0.00%	0	Replicate 3	NEG	NEG	NEG	nt	nt	nt	nt
	ddPCR	50	0.00%	0	Replicate 4	NEG	NEG	NEG	nt	nt	nt	nt
	ddPCR	50	0.02%	3	Replicate 1	NEG	POS (0.28 copies/ul)	NEG	nt	nt	nt	nt
	ddPCR	50	0.02%	3	Replicate 2	POS (0.30 copies/ul)	POS (0.18 copies/ul)	POS (0.60 copies/ul)	nt	nt	nt	nt
	ddPCR	50	0.02%	3	Replicate 3	POS (0.34 copies/ul)	NEG	NEG	nt	nt	nt	nt
	ddPCR	50	0.02%	3	Replicate 4	POS (0.25 copies/ul)	POS (0.33 copies/ul)	NEG	nt	nt	nt	nt
	ddPCR	50	0.50%	75	Replicate 1	POS (6.77 copies/ul)	POS (6.08 copies/ul)	POS (6.18 copies/ul)	nt	nt	nt	nt
	ddPCR	50	0.50%	75	Replicate 2	POS (7.15 copies/ul)	POS (5.66 copies/ul)	POS (6.06 copies/ul)	nt	nt	nt	nt
	ddPCR	50	0.50%	75	Replicate 3	POS (7.01 copies/ul)	POS (6.80 copies/ul)	POS (6.35 copies/ul)	nt	nt	nt	nt
	ddPCR	50	0.50%	75	Replicate 4	POS (6.37 copies/ul)	POS (6.03 copies/ul)	POS (5.93 copies/ul)	nt	nt	nt	nt
	Idylla	10	0.00%	0	Replicate 1	NEG	NEG	NEG	NEG	NEG	NEG	NEG
	Idylla	10	0.00%	0	Replicate 2	NEG	NEG	NEG	NEG	NEG	NEG	NEG
	Idylla	10	0.00%	0	Replicate 3	NEG	NEG	NEG	NEG	NEG	NEG	NEG
	Idylla	10	0.00%	0	Replicate 4	NEG	NEG	NEG	NEG	NEG	NEG	NEG
	Idylla	10	0.04%	1	Replicate 1	NEG	NEG	NEG	NEG	NEG	NEG	NEG
	Idylla	10	0.04%	1	Replicate 2	NEG	NEG	NEG	NEG	NEG	NEG	NEG
	Idylla	10	0.04%	1	Replicate 3	NEG	NEG	NEG	NEG	NEG	NEG	NEG
	Idylla	10	0.04%	1	Replicate 4	NEG	NEG	NEG	NEG	NEG	NEG	NEG
	Idylla	10	0.50%	15	Replicate 1	NEG	POS (Cq 35.20) e	NEG	NEG	NEG	NEG	NEG
	Idylla	10	0.50%	15	Replicate 2	NEG	POS (Cq 35.06)	NEG	NEG	NEG	NEG	NEG
	Idylla	10	0.50%	15	Replicate 3	NEG	NEG	NEG	NEG	NEG	NEG	NEG
	Idylla	10	0.50%	15	Replicate 4	NEG	NEG	NEG	NEG	POS (Cq 33.72)	NEG	NEG
	Idylla	50	0.00%	0	Replicate 1	NEG	NEG	NEG	NEG	NEG	NEG	NEG
	Idylla	50	0.00%	0	Replicate 2	NEG	NEG	NEG	NEG	NEG	NEG	NEG
	Idylla	50	0.00%	0	Replicate 3	NEG	NEG	NEG	NEG	NEG	NEG	NEG
	Idylla	50	0.00%	0	Replicate 4	NEG	NEG	NEG	NEG	NEG	NEG	NEG
	Idylla	50	0.02%	3	Replicate 1	NEG	POS (Cq 36.22)	NEG	NEG	NEG	NEG	NEG
	Idylla	50	0.02%	3	Replicate 2	NEG	NEG	NEG	NEG	NEG	NEG	NEG
	Idylla	50	0.02%	3	Replicate 3	NEG	NEG	NEG	NEG	NEG	NEG	NEG
	Idylla	50	0.02%	3	Replicate 4	NEG	NEG	NEG	NEG	NEG	NEG	NEG
	Idylla	50	0.50%	75	Replicate 1	POS (Cq 38.05)	NEG	NEG	NEG	NEG	NEG	NEG
	Idylla	50	0.50%	75	Replicate 2	NEG	POS (Cq 35.47)	NEG	NEG	POS (Cq 32.72)	NEG	NEG
	Idylla	50	0.50%	75	Replicate 3	POS (Cq 39.95)	NEG	POS (Cq 32.17)	NEG	POS (Cq 32.15)	NEG	NEG
	Idylla	50	0.50%	75	Replicate 4	POS (Cq 34.40)	NEG	POS (Cq 30.91)	NEG	POS (Cq 31.85)	POS (Cq 35.36)	NEG
	COBAS z480 g	10	0.00%	0	Replicate 1	IV f		IV	IV	IV	IV	IV
	COBAS z480	10	0.00%	0	Replicate 2	IV		IV	IV	IV	IV	IV
	COBAS z480	10	0.00%	0	Replicate 3	IV		IV	IV	IV	IV	IV
	COBAS z480	10	0.00%	0	Replicate 4	IV		IV	IV	IV	IV	IV
	COBAS z480	10	0.04%	1	Replicate 1	IV		IV	IV	IV	IV	IV
	COBAS z480	10	0.04%	1	Replicate 2	IV		IV	IV	IV	IV	IV
	COBAS z480	10	0.04%	1	Replicate 3	IV		IV	IV	IV	IV	IV
	COBAS z480	10	0.04%	1	Replicate 4	IV		IV	IV	IV	IV	IV
	COBAS z480	10	0.50%	15	Replicate 1	IV		IV	IV	IV	IV	IV
	COBAS z480	10	0.50%	15	Replicate 2	IV		IV	IV	IV	IV	IV
	COBAS z480	10	0.50%	15	Replicate 3	IV		IV	IV	IV	IV	IV
	COBAS z480	10	0.50%	15	Replicate 4	IV		IV	IV	IV	IV	IV
	COBAS z480	50	0.00%	0	Replicate 1	IV		IV	IV	IV	IV	IV
	COBAS z480	50	0.00%	0	Replicate 2	NEG		NEG	POS (SQI 8.9) h	NEG	NEG	NEG
	COBAS z480	50	0.00%	0	Replicate 3	NEG		NEG	POS (SQI 9.2)	NEG	NEG	NEG
	COBAS z480	50	0.00%	0	Replicate 4	NEG		NEG	POS (SQI 9.0)	NEG	NEG	NEG
	COBAS z480	50	0.02%	3	Replicate 1	NEG		NEG	POS (SQI 9.2)	NEG	NEG	NEG
	COBAS z480	50	0.02%	3	Replicate 2	NEG		NEG	POS (SQI 9.5)	NEG	NEG	NEG
	COBAS z480	50	0.02%	3	Replicate 3	NEG		NEG	POS (SQI 8.8)	NEG	NEG	NEG
	COBAS z480	50	0.02%	3	Replicate 4	NEG		NEG	POS (SQI 9.0)	NEG	NEG	NEG
	COBAS z480	50	0.50%	75	Replicate 1	POS (SQI 9.6)		NEG	POS (SQI 12.3)	POS (SQI 10.5)	POS (SQI 10.4)	POS (SQI 11.0)
	COBAS z480	50	0.50%	75	Replicate 2	IV		IV	IV	IV	IV	IV
	COBAS z480	50	0.50%	75	Replicate 3	POS (SQI 8.2)		NEG	POS (SQI 12.0)	POS (SQI 10.3)	POS (SQI 10.7)	POS (SQI 11.0)
	COBAS z480	50	0.50%	75	Replicate 4	POS (SQI 10.4)		NEG	POS (SQI 12.1)	POS (SQI 11.3)	POS (SQI 11.2)	POS (SQI 10.9)
	BEAMing g	10	0.00%	0	Replicate 1	IV		IV	IV	IV	IV	IV
	BEAMing	10	0.00%	0	Replicate 2	IV		IV	IV	IV	IV	IV
	BEAMing	10	0.00%	0	Replicate 3	NEG		NEG	IV	IV	IV	IV
	BEAMing	10	0.00%	0	Replicate 4	IV		IV	IV	IV	IV	NEG
	BEAMing	10	0.04%	1	Replicate 1	NEG		NEG	NEG	NEG	NEG	NEG
	BEAMing	10	0.04%	1	Replicate 2	IV		IV	IV	IV	IV	IV
	BEAMing	10	0.04%	1	Replicate 3	POS (0.096%) i		NEG	IV	IV	IV	IV
	BEAMing	10	0.04%	1	Replicate 4	IV		IV	NEG	NEG	IV	NEG
	BEAMing	10	0.50%	15	Replicate 1	POS (1.211%)		IV	POS (0.535%)	POS (0.703%)	IV	IV
	BEAMing	10	0.50%	15	Replicate 2	POS (1.201%)		IV	POS (0.758%)	POS (0.638%)	IV	IV
	BEAMing	10	0.50%	15	Replicate 3	POS (1.245%)		POS (0.174%)	POS (0.530%)	POS (0.509%)	IV	IV
	BEAMing	10	0.50%	15	Replicate 4	POS (0.946%)		IV	IV	POS (0.443%)	IV	POS (0.577%)
	BEAMing	50	0.00%	0	Replicate 1	NEG		NEG	NEG	NEG	NEG	NEG
	BEAMing	50	0.00%	0	Replicate 2	NEG		NEG	NEG	NEG	NEG	NEG
	BEAMing	50	0.00%	0	Replicate 3	NEG		NEG	NEG	NEG	IV	NEG
	BEAMing	50	0.00%	0	Replicate 4	NEG		IV	NEG	NEG	NEG	NEG
	BEAMing	50	0.02%	3	Replicate 1	NEG		NEG	NEG	NEG	NEG	NEG
	BEAMing	50	0.02%	3	Replicate 2	NEG		NEG	NEG	NEG	NEG	NEG
	BEAMing	50	0.02%	3	Replicate 3	POS (0.034%)		NEG	NEG	NEG	NEG	NEG
	BEAMing	50	0.02%	3	Replicate 4	POS (0.043%)		IV	NEG	NEG	NEG	NEG
	BEAMing	50	0.50%	75	Replicate 1	IV		POS (0.226%)	POS (0.675%)	POS (0.464%)	POS (0.287%)	POS (0.716%)
	BEAMing	50	0.50%	75	Replicate 2	POS (1.242%)		POS (0.203%)	POS (0.528%)	POS (0.717%)	POS (0.215%)	POS (0.623%)
	BEAMing	50	0.50%	75	Replicate 3	POS (1.023%)		POS (0.169%)	POS (0.484%)	POS (0.577%)	POS (0.457%)	POS (0.634%)
	BEAMing	50	0.50%	75	Replicate 4	POS (0.982%)		IV	POS (0.582%)	POS (0.564%)	POS (0.170%)	POS (0.510%)
	a All 0.00% mAF samples represent wildtype control samples without mutant fragment spike-in.
	b NEG indicates that the mutation was tested but not detected.
	c nt indicates that this mutation was not tested with this platform.
	d POS indicates that the mutation was detected. ddPCR reports the results in mutant copies per microliter (copies/ul).
	e Cq values for mutations detected with the Idylla platform were acquired from the Idylla Explore environment.
	f IV indicates that the platform returned an Invalid result error.
	g COBAS z480 and BEAMing give one result for KRAS codon 12, and therefore only have one result in this table.
	h SQI values indicate Semi-Quantitative Index results as reported by COBAS z480.
	i Percentages indicate the mutant fraction as reported by BEAMing.
