# Supplementary material for: Performance of four platforms for KRAS mutation detection in plasma cell-free DNA: ddPCR, Idylla, COBAS z480 and BEAMing
Source: Sci Rep. 2020 May 15;10:8122. doi: 10.1038/s41598-020-64822-7 (PMC7229219; doi:10.1038/s41598-020-64822-7)
Supplement: Supplementary file 3 — Supplemental dataset 2. [file 41598_2020_64822_MOESM3_ESM.xlsx]

## Sheet: Supplemental table 4
	Supplemental data set 2. Detailed breakdown of the total annual cost of sample analysis for each platform, including the material, personel and fixed costs, as a function of annual sample throughput. Included are the base case cost analysis and sensitivity analyses for equipment depreciation in 5 years rather than 10 years, and manual cfDNA extraction rather than QIAsymphony cfDNA extraction for …
		samples/year	52.1786	313.071	521.786	782.679	939.214	1043.57	1565.36	2348.04	3130.71	4174.29	6261.43	7826.79	10435.7	y-intersect a	slope b	R2 c
	ddPCR-basecase	Material d	5303.1	13392.3	19863.6	27952.8	32806.3	36042	52220.3	80012.9	104441	136797	205196	257222	341993	2631.2	32.4671
		Personel e	3192.83	4093.53	4814.09	5714.8	6255.22	6615.5	8416.9	14311.8	16833.8	20436.6	30654.9	39432.1	51091.5	2161.01	4.66484
		Fixed costs f	20715.9	20715.9	20715.9	20715.9	20715.9	20715.9	20715.9	20715.9	20715.9	20715.9	20715.9	20715.9	20715.9	20715.9	2.58224e-31
		Total	29211.8	38201.7	45393.6	54383.4	59777.4	63373.3	81353.1	115041	141990	177950	256567	317370	413801	25508.1	37.132	0.999846
	ddPCR-5yr	Material	5303.1	13392.3	19863.6	27952.8	32806.3	36042	52220.3	80012.9	104441	136797	205196	257222	341993	2631.2	32.4671
		Personel	3192.83	4093.53	4814.09	5714.8	6255.22	6615.5	8416.9	14311.8	16833.8	20436.6	30654.9	39432.1	51091.5	2161.01	4.66484
		Fixed costs	34323.7	34323.7	34323.7	34323.7	34323.7	34323.7	34323.7	34323.7	34323.7	34323.7	34323.7	34323.7	34323.7	34323.7	5.03695e-17
		Total	42819.7	51809.5	59001.4	67991.3	73385.2	76981.2	94960.9	128648	155598	191558	270175	330978	427409	39115.9	37.132	0.999846
	ddPCR-manual	Material	5296.29	13351.5	19795.6	27850.8	32683.9	35905.9	52016.2	79706.8	104032	136253	204380	256202	340633	2631.2	32.3368
		Personel	2335.61	3764.31	4907.27	6335.97	7193.19	7764.67	10622.1	17243.8	21244.1	26958.9	40438.4	51631.9	67397.3	1473.65	6.31251
		Fixed costs	16821.7	16821.7	16821.7	16821.7	16821.7	16821.7	16821.7	16821.7	16821.7	16821.7	16821.7	16821.7	16821.7	16821.7	-5.16231e-17
		Total	25753.6	33937.4	41524.5	51008.4	56698.7	60492.2	79460	113772	142098	180034	261640	324656	424852	21118.1	38.6191	0.999862
	Idylla-basecase	Material	9790.57	58743.4	97905.7	146859	176230	195811	-	-	-	-	-	-	-	-1.45519e-11	187.636
		Personel	913.125	5478.75	9131.25	13696.9	16436.2	18262.5	-	-	-	-	-	-	-	0	17.5
		Fixed costs	6976.08	6976.08	6976.08	6976.08	6976.08	6976.08	-	-	-	-	-	-	-	6976.08	1.10019e-15
		Total	17679.8	71198.3	114013	167532	199643	221050	-	-	-	-	-	-	-	6976.08	205.136	1
	Idylla-5yr	Material	9790.57	58743.4	97905.7	146859	176230	195811	-	-	-	-	-	-	-	-1.45519e-11	187.636
		Personel	913.125	5478.75	9131.25	13696.9	16436.2	18262.5	-	-	-	-	-	-	-	0	17.5
		Fixed costs	12044.5	12044.5	12044.5	12044.5	12044.5	12044.5	-	-	-	-	-	-	-	12044.5	2.20038e-15
		Total	22748.2	76266.7	119082	172600	204711	226119	-	-	-	-	-	-	-	12044.5	205.136	1
	COBAS-basecase	Material	25149.5	66209.4	99057.4	140117	164753	181177	263297	402678	526594	707144	1.05319e+06	1.31649e+06	-	10159.2	166.578
		Personel	2720.74	4211.56	5404.21	6895.03	7789.52	8385.84	11367.5	18560.7	22734.9	31419	45469.9	56837.4	-	1495.95	7.03906
		Fixed costs	7976.1	7976.1	7976.1	7976.1	7976.1	7976.1	7976.1	7976.1	7976.1	7976.1	7976.1	7976.1	-	7976.1	-1.60547e-17
		Total	35846.4	78397.1	112438	154988	180519	197539	282641	429215	557305	746539	1.10663e+06	1.3813e+06	-	19631.2	173.617	0.999894
	COBAS-5yr	Material	25149.5	66209.4	99057.4	140117	164753	181177	263297	402678	526594	707144	1.05319e+06	1.31649e+06	-	10159.2	166.578
		Personel	2720.74	4211.56	5404.21	6895.03	7789.52	8385.84	11367.5	18560.7	22734.9	31419	45469.9	56837.4	-	1495.95	7.03906
		Fixed costs	12841.1	12841.1	12841.1	12841.1	12841.1	12841.1	12841.1	12841.1	12841.1	12841.1	12841.1	12841.1	-	12841.1	-1.19806e-16
		Total	40711.3	83262	117303	159853	185384	202404	287506	434080	562170	751404	1.1115e+06	1.38616e+06	-	24496.2	173.617	0.999894
	BEAMing-basecase	Material	23111.3	121491	203631	305446	364474	-	-	-	-	-	-	-	-	2068.59	386.293
		Personel	23480.4	23480.4	46960.7	70441.1	70441.1	-	-	-	-	-	-	-	-	14138.7	62.9032
		Fixed costs	21673.7	21673.7	21673.7	21673.7	21673.7	-	-	-	-	-	-	-	-	21673.7	6.37241e-15
		Total	68265.4	166645	272265	397561	456589	-	-	-	-	-	-	-	-	37881	449.196	0.997415
	BEAMing-5yr	Material	23111.3	121491	203631	305446	364474	-	-	-	-	-	-	-	-	2068.59	386.293
		Personel	23480.4	23480.4	46960.7	70441.1	70441.1	-	-	-	-	-	-	-	-	14138.7	62.9032
		Fixed costs	35654.3	35654.3	35654.3	35654.3	35654.3	-	-	-	-	-	-	-	-	35654.3	1.27448e-14
		Total	82246	180626	286246	411541	470569	-	-	-	-	-	-	-	-	51861.6	449.196	0.997415
	a The y-intersect represents the fixed annual costs of having each platform operational in the lab.
	b The slope represents the average additional costs for analysing each sample. Exact costs may vary depending on total annual throughput.
	c Linear fit Pearson R^2 parameter.
	d Materials are based on raw list price costs and include costs for cfDNA isolation, kit costs, control samples and additional materials.
	e Hands-on time personel costs are based on interpolation of measured hands-on time for high throughput and low throughput scenarios.
	f Fixed costs include maintenance contracts and equipment depreciation costs as raw list prices.
